# Supplementary material for: Preparation of Drug-Loaded Liposomes with Multi-Inlet Vortex Mixers
Source: Pharmaceutics. 2022 Jun 9;14(6):1223. doi: 10.3390/pharmaceutics14061223 (PMC9227628; doi:10.3390/pharmaceutics14061223)
Supplement: Supplementary file 1 [file pharmaceutics-14-01223-s001.zip]

Archive with 1 entries (1 files):
- pharmaceutics-1748486-supplementary.pdf
